# Supplementary material for: Intra- and interrater reliability of the Modified Ashworth Scale and its association with the Tardieu Scale in children with cerebral palsy
Source: PeerJ. 2026 Jul 1;14:e21349. doi: 10.7717/peerj.21349 (PMC13332714; doi:10.7717/peerj.21349)
Supplement: Supplemental Information 2 [file peerj-14-21349-s002.xlsx]

## Sheet: List1
Examiner 1 - elbow flexors L/R	Examiner 1 - knee flexors L/R	Examiner 1 - soleus L/R	Examiner 1 - gastrocnemius L/R	Participant number (L/R side)	Examiner 2 - elbow flexors L/R	Examiner 2 - knee flexors L/R	Examiner 2 - soleus L/R	Examiner 2 - gastrocnemius L/R	Examiner 3 - elbow flexors L/R	Examiner 3 - knee flexors L/R	Examiner 3 - soleus L/R	Examiner 3 - gastrocnemius L/R
0	1	1.5	1.5	1	1	1.33	1	1	0	2	1.5	2
0	1.33	1	1	1	0	1	1	1	0	0	1	1
0	1.5	1.16	1.5	2	0.66	1.66	0	0	0	1	0	0
0	2	4	3	2	0	1.66	1.5	1	0	1.5	2	3
0	1.5	1.5	1	3	1.16	1.33	0	0	0	1.5	1	1
1	3	4	4	3	0.33	1.33	0.66	1.16	1	2	4	4
0	0.66	1.5	0.33	4	0.66	1.33	1.83	2.66	0	1.5	2	3
0	1.5	0	0	4	0.33	1	1.16	1.33	0	1	0	1
0	2.66	3.33	3.33	5	0.33	1.5	1.66	1.5	0	2	3	3
0	0.33	0	0.33	5	0.33	0.83	1	0.33	0	1	0	1
1.5	2	2	2	6	1	1.16	2	1.83	1	1.5	1.5	2
0.66	1.5	0	0	6	1.33	2	0	1	1	1	0	0
0	1.16	1.33	1.5	7	1.16	1.5	1.83	1.5	0	1.5	1.5	1
3	4	4	4	7	4	3.66	4	3.33	3	3	4	4
0	0.66	1.5	1.5	8	0	0.66	1.33	1.33	0	1.5	1	1
0	4	4	4	8	1	1.83	1.66	1	0	2	2	3
3	3	4	4	9	1.83	3	1.16	1.83	1.5	3	3	3
1	1.5	0	0	9	0.33	2	1.16	1	0	1.5	1.5	1
1	2	2	2	10	0	1	1.33	1	0	2	0	0
0	2	4	4	10	1.66	3	4	4	1	2	3.66	3.66
0	1.5	1	1.5	11	0.66	1.66	1.83	1.16	0	1.5	2	2
0	1.83	0	0	11	0	0.66	0.33	1	0	1	0	1
0	0	0.33	0	13	0	1	1	0	0	1	1	0
2	1.5	3	3	13	1.33	1.5	1.5	1.33	1.5	1.5	3	3
0.33	1.5	1.5	2	14	1	1.33	1	1.5	1	1.5	1	1
0	2	2	2	14	0	0.66	1.33	1	0	1	1	0
0	0	0	1	15	0	1	0	0	0	1	0	0
0	1.5	1	1	15	0	1.16	0	1	0	1	1	0
0	1	0.33	0.66	16	0	0.66	0.33	1	0	1	1	0
1.33	3	3.66	3.33	16	1.33	1.83	4	4	1	2	3	3
0	1.83	3	2.33	17	0.33	1.5	1.16	1	0	1.5	3	3
0.66	0.33	2	1.66	17	1	1.16	2	1.83	1	1.5	3	3
0	0	0	0.33	18	0	0.33	0	0.33	0	1.5	0	0
0.66	1.5	0	0	18	1.16	2	0	0	1	1.5	0	1
0	1	0	0.33	19	0.66	1.5	1	1.33	0	1	0	0
3	3	4	4	19	1.33	3.33	4	4	1.5	3	4	4
0	1	0.66	0.66	20	0	1	0.66	1	0	1	0	0
0	1.5	2	3	20	1	1	1.33	1.16	0	1.5	1	1
0.33	3	2	3	21	1	1.66	1	1.33	0	1.5	1	1
0	1.5	0	0	21	0	1.16	1	1.16	0	1	0	0
3	3	4	4	22	1.33	2	2	1.83	1	3	3	4
0	2	3	4	22	1	3	3.33	3	0	3	3.33	2
0	0	1	1	23	0	0.33	1	1.33	0	1	2	2
0	3	4	3	23	0.66	1	1.83	2	0	1.5	2	3
0	0	0	0	24	0.66	0.33	1	0.66	0	1	0	0
3	3	4	4	24	1.5	1	4	3.33	1	1	3	3
