# Supplementary material for: Intra- and interrater reliability of the Modified Ashworth Scale and its association with the Tardieu Scale in children with cerebral palsy
Source: PeerJ. 2026 Jul 1;14:e21349. doi: 10.7717/peerj.21349 (PMC13332714; doi:10.7717/peerj.21349)
Supplement: Supplemental Information 3 [file peerj-14-21349-s003.xlsx]

## Sheet: List1
Participant number (L/R side)	Examiner 1 - elbow flexors L/R, measurement 1	Examiner 1 - felbow flexors L/R, measurement 2	Examiner 1 -knee flexors L/R, measurement 1	Examiner 1 -knee flexors L/R, measurement 2	Examiner 1 - soleus L/R, measurement 1	Examiner 1 - soleus L/R, measurement 2	Examiner 1 - gastrocnemius L/R, measurement 1	Examiner 1 - gastrocnemius L/R, measurement 2
1	0	0	1	2	1.5	3	1.5	3
1	0	0	1.33	1.33	1	1	1	0
2	0	0	1.5	2	1.16	0	1.5	1.16
2	0	0	2	1.5	4	3.33	3	3
3	0	0.66	1.5	1.16	1.5	1.66	1	0.33
3	1	1	3	3	4	4	4	4
4	0	0	0.66	0.66	1.5	1.83	0.33	1.83
4	0	0	1.5	1	0	0	0	0.33
5	0	0	2.66	3	3.33	3.66	3.33	3.66
5	0	0	0.33	1	0	1	0.33	1
6	1.5	1.5	2	1.5	2	2	2	2
6	0.66	0	1.5	1.5	0	0	0	0
7	0	0	1.16	1.5	1.33	1.66	1.5	1.5
7	3	3	4	4	4	4	4	4
8	0	0	0.66	1.33	1.5	1.66	1.5	1.5
8	0	0	4	4	4	4	4	4
9	3	3	3	4	4	4	4	4
9	1	1	1.5	1.5	0	1	0	1
10	1	1	2	2	2	1.5	2	2
10	0	0	2	2	4	4	4	4
11	0	0	1.5	1.5	1	1.5	1.5	1.5
11	0	0	1.83	2	0	0	0	0
13	0	0	0	2	0.33	1.66	0	1
13	2	2	1.5	1.5	3	3	3	2.66
14	0.33	1	1.5	2	1.5	1.5	2	2
14	0	0	2	1.5	2	2	2	2
15	0	0	0	0	0	0.66	1	0.33
15	0	0	1.5	2	1	0	1	0.83
16	0	0	1	1	0.33	0.83	0.66	1
16	1.33	0.33	3	1.16	3.66	3	3.33	3.66
17	0	0	1.83	2	3	3	2.33	3
17	0.66	1	0.33	1	2	1.5	1.66	1.5
18	0	0	0	1.16	0	0	0.33	0
18	0.66	1	1.5	1.5	0	0	0	0
19	0	0	1	1	0	0	0.33	0.33
19	3	3	3	3	4	4	4	4
20	0	0	1	1.33	0.66	0.33	0.66	1.5
20	0	0	1.5	1.5	2	2	3	3
21	0.33	0	3	3	2	1.5	3	3
21	0	0	1.5	1.5	0	0	0	0
22	3	3	3	4	4	4	4	4
22	0	0	2	2	3	4	4	4
23	0	0	0	0	1	1	1	1
23	0	0	3	3	4	4	3	3
24	0	0	0	0	0	0	0	0
24	3	3	3	3	4	4	4	4
