# Supplementary material for: Intra- and interrater reliability of the Modified Ashworth Scale and its association with the Tardieu Scale in children with cerebral palsy
Source: PeerJ. 2026 Jul 1;14:e21349. doi: 10.7717/peerj.21349 (PMC13332714; doi:10.7717/peerj.21349)
Supplement: Supplemental Information 4 [file peerj-14-21349-s004.xlsx]

## Sheet: List1
Participant number (L/R side)	Tardieu - elbow flexors L/R	Tardieu - elbow flexors L/R degrees (°)	Tardieu - knee flexors L/R	Tardieu - knee flexors L/R degrees(°)	Tardieu - soleus L/R	Tardieu - soleus L/R degrees (°)	Tardieu - gastrocnemius L/R	Tardieu - gastrocnemius L/R degrees (°)	MAS - elbow flexors L/R	MAS - knee flexors L/R	MAS - soleus L/R	MAS - gastrocnemius L/R
1	0	0	3	15	3	0	3	10	0	1	1.5	1.5
1	0	0	2	15	0	0	2	10	0	1.33	1	1
2	0	0	2	10	2	10	2	10	0	1.5	1.16	1.5
2	0	0	2	25	2	10	2	10	0	2	4	3
3	0	0	2	10	2	0	2	20	0	1.5	1.5	1
3	0	0	2	50	2	5	0	0	1	3	4	4
4	0	0	0	0	0	0	0	0	0	0.66	1.5	0.33
4	0	0	0	0	0	0	0	0	0	1.5	0	0
5	0	0	3	20	2	15	2	10	0	2.66	3.33	3.33
5	0	0	0	0	0	0	0	0	0	0.33	0	0.33
6	0	0	0	0	3	5	2	5	1.5	2	2	2
6	0	0	2	0	0	0	0	0	0.66	1.5	0	0
7	0	0	0	0	3	5	2	0	0	1.16	1.33	1.5
7	2	90	2	35	2	10	2	5	3	4	4	4
8	0	0	0	0	2	15	2	5	0	0.66	1.5	1.5
8	0	0	3	5	3	5	2	0	0	4	4	4
9	2	35	2	5	2	15	2	0	3	3	4	4
9	2	90	2	50	0	0	0	0	1	1.5	0	0
10	0	0	2	15	3	5	3	10	1	2	2	2
10	0	0	2	5	3	10	3	5	0	2	4	4
11	0	0	2	10	3	10	3	10	0	1.5	1	1.5
11	0	0	0	0	0	0	0	0	0	1.83	0	0
13	0	0	0	0	0	0	0	0	0	0	0.33	0
13	0	0	2	15	2	15	1	5	2	1.5	3	3
14	2	0	2	5	2	15	2	5	0.33	1.5	1.5	2
14	0	0	0	0	2	25	2	10	0	2	2	2
15	0	0	0	0	0	0	2	10	0	0	0	1
15	0	0	0	0	2	10	0	0	0	1.5	1	1
16	0	0	0	0	0	0	0	0	0	1	0.33	0.66
16	0	0	3	55	2	10	2	5	1.33	3	3.66	3.33
17	0	0	3	0	2	15	2	20	0	1.83	3	2.33
17	0	0	0	0	2	5	2	5	0.66	0.33	2	1.66
18	0	0	0	0	0	0	0	0	0	0	0	0.33
18	0	0	2	10	0	0	0	0	0.66	1.5	0	0
19	0	0	0	0	0	0	0	0	0	1	0	0.33
19	3	90	2	5	2	0	2	0	3	3	4	4
20	0	0	2	5	0	0	2	0	0	1	0.66	0.66
20	0	0	2	5	3	10	3	15	0	1.5	2	3
21	0	0	2	5	2	10	2	5	0.33	3	2	3
21	0	0	0	0	0	0	0	0	0	1.5	0	0
22	2	0	2	0	3	5	2	5	3	3	4	4
22	0	0	2	5	2	25	3	10	0	2	3	4
23	0	0	0	0	3	5	3	5	0	0	1	1
23	0	0	2	0	3	15	2	15	0	3	4	3
24	0	0	0	0	0	0	2	5	0	0	0	0
24	2	90	2	10	2	10	2	10	3	3	4	4
